# Supplementary material for: Identifying novel strategies for treating human hair loss disorders: Cyclosporine A suppresses the Wnt inhibitor, SFRP1, in the dermal papilla of human scalp hair follicles
Source: PLoS Biol. 2018 May 8;16(5):e2003705. doi: 10.1371/journal.pbio.2003705 (PMC5940179; doi:10.1371/journal.pbio.2003705)
Supplement: S1 Data — (XLSX) [file pbio.2003705.s016.xlsx]

## Sheet: Fig 1
	Fig 1A	Microarray data deposited on NCBI Geo data base (GSE109632)
Gene	MALAT1	SPP1	SLFN11	NLRP2	IL8	LINC00960	RTCD1	ANP32E	PTX3	DAB2	SFRP1	FLG2	APOBEC3A	TET2	FDCSP	CLCN5	EEA1	KISS1R	BDP1	CCND2
Fold change	2.16787	1.68817	1.5832	1.5306	1.50006	1.49787	1.48873	1.47255	1.46542	1.44917	-2.32291	-2.27291	-2.21726	-2.14405	-2.02383	-1.98309	-1.94362	-1.90536	-1.89173	-1.86556
	Fig 1H	Control	CsA		Fig 1I	Control	CsA		Fig 1J	Control	CsA
		69.224	34.779			212.872	123.181			90.105	69.501
		74.953	55.941			213.587	139.641			122.385	103.37
		73.237	58.221			207.389	146.783			119.577	70.899
		60.859	54.213			164.879	160.041			105.663	104.645
		66.163	62.485			206.666	133.17			89.554	83.585
		59.249	63.353			179.953	175.811			106.372	75.355
		98.365	57.695			265.153	160.708			168.702	94.18
		83.712	45.171			259.433	123.564			153.496	100.352
		75.548	56.361			147.836	150.947			102.573	117.96
		71.901	59.162			229.983	181.007			146.394	109.428
			48.182				152.08				101.53
	Mean	73.32	54.14		Mean	208.8	149.7		Mean	120.5	93.71
	SEM	3.6	2.537		SEM	11.88	5.773		SEM	8.634	4.954
	n	10	11		n	10	11		n	10	11
	Fig 1O	Control	CsA
		100	82.9577
		100	75.3819
		100	79.3556
	Mean	100	79.23
	SEM	0	2.188
	n	3	3

## Sheet: Fig 2
		Fig 2G	Control	IWP-2			Fig 2H	Control	rhSFRP1			Fig 2I	Control	WAY-316606			Fig 2Q	Control	WAY-316606			Fig 2R	Control	WAY-316606			Fig 2S	Control	WAY-316606			Fig 2T	Control	WAY-316606
			100	13.0922				100	43.94				100	132.634				23	62				1.55018	2.14257				17	94				0.142	1.64486
			100	23.204				100	66.6522				100	146.012				54	139				1.39337	3.1611				67	71				1.291	1.26414
			100	42.2638				100	77.86				100	150.962				25	67				0.378645	3.83905				0	91				0	1.11814
			100	33.5675				100	31.4729				100	148.639				57	37				1.16583	3.29232				50	141				0.483	3.30086
		Mean	100	28.03			Mean	100	54.98			Mean	100	144.6				61	143				0.892835	3.11198				79	81				1.16414	0.666286
		SEM	0	6.323			SEM	0	10.54			SEM	0	4.103				56	86				1.60967	12.8558				73	254				1.09843	2.94057
		n	4	4			n	4	4			n	4	4				27	46				3.18862	1.80171				172	179				2.60229	2.79714
																		22	91				1.04559	13.3674				142	163				3.38971	4.67829
																		62	91				1.28787	9.55112				68	91				0.97	2.03329
		Fig 2J	Control	IWP-2			Fig 2K	Control	rhSFRP1			Fig 2L	Control	WAY-316606				30	134				0.269996	11.1692				69	52				0.894143	0.553571
			100	46.978				100	66.9527				100	143.13				36	171				0.731155	6.52451				122	211				3.08586	5.905
			100	36.5407				100	57.4858				100	107.591				150	138				12.0169	10.4646				73	166				1.17471	3.79229
			100	56.1769				100	79.8527				100	123.292				121	185				7.66274	11.435				38	274				0.503857	7.46286
			100	71.9227				100	85.2201				100	120.94				136	212				5.16803	4.56293				14	232				0.210857	5.524
		Mean	100	52.9			Mean	100	72.38			Mean	100	123.7				164					16.3731					6					0.055
		SEM	0	7.502			SEM	0	6.272			SEM	0	7.33			Mean	68.27	114.4			Mean	3.649	6.949			Mean	66	150			Mean	1.138	3.12
		n	4	4			n	4	4			n	4	4			SEM	12.73	14.38			SEM	1.236	1.15			SEM	12.82	19.43			SEM	0.2784	0.5687
																	n	15	14			n	15	14			n	15	14			n	15	14
		Fig 2M	Control	IWP-2			Fig 2N	Control	rhSFRP1			Fig 2O	Control	WAY-316606
			100	62.9674				100	197.533				100	79.0848
			100	96.8405				100	79.277				100	122.68
			100	87.4096				100	111.686				100	137.628
			100	68.5745				100	155.85				100	119.502
		Mean	100	78.95			Mean	100	136.1			Mean	100	114.7
		SEM	0	7.931			SEM	0	25.8			SEM	0	12.52
		n	4	4			n	4	4			n	4	4

## Sheet: Fig 3
	Fig 3A	Day 2			Day 4			Day 6				Fig 3B	Control	Way-316606			Fig 3C	Control			Way-316606			Fig 3E	Control	Way-316606		Fig 3F	Control	Way-316606		Fig 3G	Control	Way-316606		Fig 3H	Control	Way-316606
		Control	Way-316606		Control	Way-316606		Control	Way-316606				97.19	99.17				Anagen	Catagen		Anagen	Catagen			60	8.57			40	35			27	12			119.99	138.247
		0.634	0.362		1.331	0.977		1.927	1.57				26.18	161.61				12.5	87.5		62.5	37.5			3.03	63.27			33	49			24	6			92.3767	114.243
		0.015	0.354		0.702	0.968		0.379	1.528				35.54	85.79				45.4545	54.5455		70	30			10.71	8.33			28	36			15	6			99.4167	123.413
		0.414	0.421		0.737	0.972		2.154	1.791				119	76.89				41.6667	58.3333		50	50			57.45	60			47	45			16	17			102.997	88.17
		0.37	0.577		0.536	1.253		1.257	2.262				88.44	65.41			Mean	33.2071	66.7929		60.8333	39.1667			34.62	82.67			26	75			9	8			83.2067	108.033
		0.266	0.772		0.3	1.613		0.395	1.724				33.28	145.03											28.81	58.33			59	48			18	13			102.443	101.27
		0.291	0.755		0.275	1.464		1.529	1.825				149.92	138.38											25	5			40	20			12	9			94.2567	125.33
		0.18	0.539		1.626	1.246		2.629	2.274				10.55	73.96											79.41	46.15			34	26			13	18			96.6367	120.28
		0.124	0.514		0.847	1.247		1.869	2.413				42.38	82.31											0	98.75			31	80			20	9			79.4833	108.053
		0.967	0.698		0.273	1.816		0.911	1.669				70.89	121.17											89.16	98			83	50			10	9			102.48	89.3733
		0.334	1.082		1.18	1.896		0.855	1.413				69.99	165.44											56.67	92.86			30	28			20	19			74.4433	107.253
		0.102	1.073		0.838	1.302		1.664	0.814				127.01	142.48											52.63	80			19	55			13	4			76.45	89.1033
		0.519	0.707		1.484	1.157			2.186				104.05	136.77											2.78	96.83			36	126			7	14			74.9	102.57
		0.871	0.663		2.05	0.499			2.168				126.81	113.26											21.43	2.22			14	45			17	11			83.14	79.43
		0.459	0.243		1.244	1.621			2.118				81.96												17.14	71.83			35	71			11	14			80.66	111.287
		0.664	0.896		0.657	1.136			1.942				88.88												2.94	25			34	24			18	13			94.9033	108.967
		0.356	0.739		0.594	1.984			2.417			Mean	79.5	114.8											0	56.52			27	46			14	9			85.5367	94.9233
		1.048	1.155		0.82	1.686			2.581			SEM	10.27	9.14											0	85.11			14	47			12	13				81.2
		0.572	0.975		0.97	1.622			1.881			n	16	14											3.57	12.77			28	47			6	12				120.94
		0.4	0.881			1.61																			64.71	63.93			34	61			13	10				103.63
		0.242	1.168			1.858																			19.35				31				8
		0.494	1.095			1.017																		Mean	29.97	55.81		Mean	34.43	50.7		Mean	14.43	11.3		Mean	90.78	105.8
		0.338	0.232			1.914																		SEM	6.248	7.623		SEM	3.278	5.386		SEM	1.188	0.8947		SEM	3.04	3.487
			0.503			1.586																		n	21	20		n	14	20		n	21	20		n	17	20
			1.01
			0.917
	Mean	0.4391	0.7332		0.9147	1.411		1.415	1.921
	SEM	0.05769	0.05766		0.1155	0.08019		0.2189	0.1027
	n	22	25		18	23		11	18

## Sheet: S1 Fig
S1 Fig
Ingenuity Canonical Pathways	p-value	-log(p-value)	Ratio	z-score	Molecules
ERK5 Signaling	3.44e-05	4.46	0.262	-1.604	IL6ST,YWHAE,MEF2A,GNAQ,KRAS,PRKCZ,EP300,RRAS2,PTPN11,GAB1,FOXO3,CREB1,MEF2C,WNK1,EGFR,MAP3K2
Neuregulin Signaling	0.000234	3.63	0.212	-2.309	NRG2,ERBIN,PIK3R1,SOS2,ITGA2,KRAS,PRKCZ,AREG,HSP90B1,PRKCI,RRAS2,HSP90AB1,PTPN11,HSP90AA1,PRKCE,PRKD3,ITGA4,EGFR
HGF Signaling	0.000419	3.38	0.192	-1.886	ETS1,PIK3R1,SOS2,ITGA2,KRAS,MAP3K5,IL6,CCND1,PRKCZ,ELF1,MET,PRKCI,RRAS2,PTPN11,GAB1,PRKCE,PRKD3,CDK2,ITGA4,MAP3K2
Protein Kinase A Signaling	0.000613	3.21	0.136	1.234	MYH10,TCF4,PTPN2,PDE3A,DUSP6,RACK1,AKAP9,AKAP3,PDE1A,PRKCZ,GNG7,PTPRF,EP300,PTPRC,GNB1,BRAF,GNB4,PTPN4,NFAT5,CAMK2D,PPP1R12A,PPP1R10,CREB1,PRKCE,PTPRZ1,RYR1,PRKD3,GNG12,PDE2A,ADD2,YWHAE,PDE9A,GNAQ,PPP1R14A,PDE4B,TCF3,TTN,PDE8A,AKAP13,PPP1R3D,PRKCI,PTPN11,PTPRB,TGFB3,ANAPC5,KDELR3,PTPRR,PTPRA,TCF7L2,CDC27
Atherosclerosis Signaling	0.000889	3.05	0.178	n/a	PNPLA8,CXCL8,ALOX12B,CXCR4,CD36,COL10A1,ALOX12,PCYOX1,IL6,PDGFC,TPSAB1/TPSB2,GLG1,COL1A2,IL36G,LYZ,IL1B,ALOX5,CLU,ITGA4,COL3A1,RBP4
Upstream Regulator	p-value of overlap	Expr Log Ratio	Molecule Type	Predicted Activation State	Activation z-score	Target molecules in dataset	Mechanistic Network
ESR1	1.43e-22	-0.273	ligand-dependent nuclear receptor	Inhibited	-4.334	ABCB1,ABCB9,ABHD2,ABLIM1,ACKR3,AKAP13,ALCAM,ALOX5,ANAPC5,ANK3,AP1S3,AREG,ARHGAP18,ARHGEF2,ARHGEF7,ASPM,ATP1B1,ATP2B1,ATP6V1H,BCLAF1,BMPR2,C5,CALD1,CALML4,CAPN2,CBL,CCND1,CDC27,CDC42BPA,CDC42BPB,CDK2,CDK6,CENPN,CHST2,CLCN3,CNOT4,COL8A1,COPG1,CPM,CREB1,CTSS,CXCL8,DAB2,DCBLD2,DDX17,DLG1,DNAJC1,DSG2,DTNA,DYNC1LI2,DYRK2,EEA1,EFNB2,EGFR,EIF5A,ENO1,EP300,EXOC5,GADD45B,GALNT7,GAS7,GEM,GIT2,GLI2,GNAQ,GNB1…	486 (14)
CD24	6.08e-10	0.105	other	Inhibited	-3.53	ASPM,ATP13A3,BCLAF1,CDC27,CHAC1,CXCL8,DEPDC1,DLG1,EDEM3,IRAK1BP1,JMJD1C,LRPPRC,MBNL1,MCAM,MTUS1,NCOA3,NIPBL,NRIP1,RANBP2,SCAF11,SFPQ,SYNE2,TFPI,TOP2A,TPR,TRIM2,TTC3,UROD,USO1,VPS13B
TGFB1	3.15e-09	0.183	growth factor	n/a	-0.004	ABCG1,ACTA2,ADAMTS2,ALOX12,ALOX5,ALOX5AP,ANGPT1,AREG,ASPM,ASPN,ATP13A3,B4GAT1,BACE1,BDH1,C1QB,C5,CAB39,CALCA,CALCR,CALD1,CALML4,CAND2,CCDC85B,CCL3,CCND1,CCND2,CD163,CD300A,CD36,CDH11,CDHR1,CDK2,CFL1,CHD4,CLU,COL1A2,COL3A1,COL8A1,CRYGS,CSRP2,CTLA4,CTSS,CUL5,CX3CR1,CXCL2,CXCL8,CXCR2,CXCR4,CYBB,DAB2,DACH1,DEPTOR,DKC1,DLL3,DNMT3A,DSC2,DSG2,DYRK2,DZIP3,EDNRA,EDNRB,EOMES,EPRS,ETS1,FBN1,FCER1G,FERMT1,FE…	563 (20)
miR-155-5p (miRNAs w/seed UAAUGCU)	6.33e-09	n/a	mature microrna	Activated	2.554	ARFIP1,ARL10,CCL3,CCND1,CTLA4,CUX1,CXCL2,CXCL8,DCAF7,DSG2,EGFR,ETS1,FMNL2,FOXO3,IL1B,IL6,KRAS,MAF,MAFB,MATR3,MET,MSI2,MYO10,PDE3A,PDLIM5,PELI1,PIK3R1,PKN2,PRKCI,RHEB,SCAMP1,SYNE2,TCF7L2,TWF1,UFL1,WDFY1	352 (7)

## Sheet: S4 Fig
	S4A Fig	Day 2				Day 4				Day 6
		Control	CsA			Control	CsA			Control	CsA
		85.7143	78.5714			71.4286	78.5714			42.8571	64.2857
		86.6667	92.8571			60	85.7143			53.3333	78.5714
		82.3529	100			70.5882	94.7368			47.0588	68.4211
		87.5	87.5			75	75			62.5	75
	Mean	85.56	89.73			69.25	83.51			51.44	71.57
	SEM	1.129	4.516			3.23	4.356			4.27	3.211
	n	4	4			4	4			4	4
	S4D Fig	Day 2				Day 4				Day 6
		Control	rhSFRP1	CsA+rhSFRP1		Control	rhSFRP1	CsA+rhSFRP1		Control	rhSFRP1	CsA+rhSFRP1
		83.3333	83.3333	100		66.67	50	100		33.33	50	83.33
		100	100	100		83.33	66.67	83.33		83.33	66.67	66.67
		100	100	100		66.67	33.33	66.67		50	16.67	0
	Mean	94.44	94.44	100		72.22	50	83.33		55.55	44.45	50
	SEM	5.556	5.556	0		5.553	9.624	9.622		14.7	14.7	25.46
	n	3	3	3		3	3	3		3	3	3

## Sheet: S5 Fig
	S5D Fig	Control	rhSFRP1	CsA+rhSFRP1			S5E Fig	Control	rhSFRP1	CsA+rhSFRP1			S5F Fig	Control	rhSFRP1	CsA+rhSFRP1			S5G Fig	Control	rhSFRP1	CsA+rhSFRP1			S5H Fig	Control	rhSFRP1	CsA+rhSFRP1			S5I Fig	Control	rhSFRP1	CsA+rhSFRP1
		141	30	83				13.4752	33.3333	54.2169				0	0	0				5	0	0				5	14	4				0	21.43	0
		81	70	158				2.46914	27.1429	34.8101				0	0	0				0	3	8				9	11	6				0	9.09	0
		57	61	147				7.01754	22.9508	29.932				0	0	0.680272				7	2	1				5	17	6				0	0	0
		155	124	136				3.22581	81.4516	24.2647				0	0.806452	0				8	3	5				10	15	11				0	26.67	0
		77	75	146				1.2987	1.33333	20.548				35.0649	0	0				4	9	4				3	12	8				0	8.33	0
		53	119	101				11.3208	32.7731	13.8614				0	1.68067	0				0	0	0				8	9	7				0	0	0
		101	166	60				1.9802	30.7229	28.3333				0.990099	0	3.33333				0	0	0				6	12	6				0	0	0
		69	28	125				7.24638	46.4286	3.2				0	3.57143	0				0	2	9				11	12	3				0	41.67	0
		122	45	127				2.45902	15.5556	4.72441				0	0	0.787402				2	0	6				10	16	15				0	18.75	13.33
		92	20	110				7.6087	40	20.9091				2.17391	0	0				2	1	0				17	19	15				0	10.53	0
		46	20	89				36.9565	20	15.7303				0	45	0				0	0	5				8	5	5				0	80	20
		145	79	57				15.8621	13.924	12.2807				1.37931	16.4557	0				1	15	1				11	6	10				9.09	100	30
		82	22					3.65854	36.3636					96.3415	4.54545					0	1					4	16					50	18.75
		176	16					11.3636	43.75					0	0					13	0					8	16					0	18.75
		74	45					5.40541	17.7778					1.35135	0					4	2					6	26					83.33	11.54
	Mean	98.07	61.33	111.6			Mean	8.757	30.9	21.9			Mean	9.153	4.804	0.4001			Mean	3.067	2.533	3.25			Mean	8.067	13.73	8			Mean	9.495	24.37	5.278
	SEM	10.43	11.63	9.804			SEM	2.326	4.806	4.05			SEM	6.642	3.076	0.279			SEM	0.9927	1.073	0.9624			SEM	0.9127	1.347	1.148			SEM	6.239	7.512	2.943
	n	15	15	12			n	15	15	12			n	15	15	12			n	15	15	12			n	15	15	12			n	15	15	12

## Sheet: S10 Fig
	S10C Fig	Control	WAY-316606			S10F Fig	Control	WAY-316606
		9.23077	52.8571				100	84.9057
		26.8293	46.0318				86.8852	100
		31.6456	40.5405				100	100
		13.6364	73.3333				70.4545	100
		45	52.8571				89.4737	100
		42.3611	82.0755				94.382	69.2308
		80	84.4595				100	91.1111
		83.6364	91.5385				100	98.5294
		68.1159	64.0777				81.3559	100
		85.7143	73.0435				97.2603	100
		61.7021	64.6018				100	75.9259
		72.3881	79.1367				96.2025	100
		95.9459	67.6259				98.4375	82.7586
			71.4286					100
	Mean	55.09	67.4			Mean	93.42	93.03
	SEM	8.002	4.012			SEM	2.527	2.826
	n	13	14			n	13	14

## Sheet: S12 Fig
	S12A Fig	Control	WAY-316606			S12B Fig	Control	WAY-316606			S12C Fig	Control	WAY-316606
		2.5	28.57				1	4				0	33.33
		3.03	0				0	0				20.83	0
		0	0				3	5				6.67	0
		0	0				2	0				18.75	5.88
		0	0				2	0				0	0
		0	0				3	0				0	0
		0	5				5	6				8.33	33.33
		0	0				0	0				15.38	0
		9.68	0				10	3				50	0
		0	0				2	6				0	0
		6.67	7.14				1	5				15	0
		0	1.82				2	5				0	0
		19.44	0				18	1				14.29	0
		7.14	11.11				5	1				0	18.18
		2.86	0				6	5				0	0
		5.88	0				7	7				0	0
		0	2.17				10	5				21.43	0
		0	8.51				1	1				33.33	15.38
		0	0				0	10				16.67	0
		0	0				0	0				15.38	0
		0					0					0
	Mean	2.724	3.216			Mean	3.714	3.2			Mean	11.24	5.305
	SEM	1.057	1.53			SEM	0.9835	0.6673			SEM	2.885	2.439
	n	21	20			n	21	20			n	21	20
